# Supplementary material for: Social cognition in Wilson’s disease: A new phenotype?
Source: PLoS One. 2017 Apr 6;12(4):e0173467. doi: 10.1371/journal.pone.0173467 (PMC5383022; doi:10.1371/journal.pone.0173467)
Supplement: S1 File — (XLSX) [file pone.0173467.s001.xlsx]

## Sheet: Raw data
FORM	SEX	AGE AT ONSET	AGE AT TIME OF THE STUDY	EDUCATION LEVEL	RANKIN SCORE	TOTAL RECALL SCORE -Word list WMS III	POSITION DISCRIMINATION - VOSP	NUMBER LOCATION - VOSP	GZ Score - D2	KL Score - D2	Response time A-B - TMT	FNART	TOTAL SCORE - TREF	JOY	ANGER	SADNESS	FEAR	DISGUST	CONTEMPT	TOTAL SCORE - MASC	EXC TOM	LESS TOM	NO TOM	HOSTILITY BIAS - AIHQ	ATTRIBUTION OF RESPONSABILITY - AIHQ	AGRESSION BIAS - AIHQ
Non Neuro WD	M	11	17	11	0	38	20	10	522	202	20	110	72	100	44	78	89	67	55	30	8	5	2	1.4	2.39	1.6
Non Neuro WD	F	15	20	14		36	19	10	557	209	35	109	74	100	55	88	88	55	55	29	7	7	2	1.8	1.2	3.14
Non Neuro WD	F	14	29	14	0	-	19	10	624	275	20	116	69	100	44	79	89	67	33	39	1	4	1	1.4	2.13	1.4
Non Neuro WD	F	8	22	10	0	39	20	10	515	170	9	101	76	100	67	78	89	78	44	35	4	4	2	2.8	2.8	2.8
Non Neuro WD	M	4	27	14	0	-	20	10	530	210	25	115	67	67	78	67	67	55	67	36	1	7	1	1.8	4	2.6
Non Neuro WD	F	7	32	15	0	40	20	10	342	147	21	113	79	78	78	100	100	55	67	35	5	3	2	2.6	3.46	1.6
Non Neuro WD	F	5	31	11	0	38	20	9	327	102	24	101	67	66.67	66.67	66.67	66.67	55.56	78	32	8	4	1	2.6	3.73	2.33
Non Neuro WD	F	15	26	15	0	46	20	10	428	173	35	109	67	78	44	89	89	67	33	36	2	5	2	1.2	1.5	1
Non Neuro WD	F	15	33	17	0	30	20	10	452	184	25	109	85	100	78	89	100	78	67	34	5	5	1	1.4	1.9	1.4
		10.4444	26.3333	13.4444	0	38.1429	19.7778	9.88889	477.444	185.778	23.7778	109.222	72.8889	87.7411	61.63	81.63	86.4078	64.1733	55.4444	34	4.55556	4.88889	1.55556	1.88889	2.56778	1.98556
		4.53076	5.61249	2.29734	0	4.77593	0.440959	0.333333	98.765	47.8116	7.98088	5.35672	6.27384	15.0639	15.1434	10.9418	12.0683	9.57185	16.0009	3.16228	2.78887	1.36423	0.527046	0.617342	0.995751	0.745539
		11	27	14	0	38	20	10	515	184	24	109	72	100	66.67	79	89	67	55	35	5	5	2	1.8	2.39	1.6
FORM	SEX	AGE AT ONSET	AGE AT TIME OF THE STUDY	EDUCATION LEVEL	RANKIN SCORE	TOTAL RECALL SCORE -Word list WMS III	POSITION DISCRIMINATION - VOSP	NUMBER LOCATION - VOSP	GZ Score - D2	KL Score - D2	Response time A-B - TMT	FNART	TOTAL SCORE - TREF	JOY	ANGER	SADNESS	FEAR	DISGUST	CONTEMPT	TOTAL SCORE - MASC	EXC TOM	LESS TOM	NO TOM	HOSTILITY BIAS - AIHQ	ATTRIBUTION OF RESPONSABILITY - AIHQ	AGRESSION BIAS - AIHQ
Neuro WD	M	24	25	14	1	24	17	10	396	164	52	97	72	100	66	77	88	55	44	31	8	6	0	2.4	3	2.92
Neuro WD	F	23	38	13	1	41	20	10	408	184	16	115	81	100	88	88	88	44	77	32	4	5	4	2.4	3.86	2.2
Neuro WD	F	18	43	12	1	37	18	9	367	141	34	115	66	77	66	77	66	66	22	30	7	4	4	1.6	1	1.92
Neuro WD	F	22	41	12	1	24	20	7	360	154	26	116	76	77	66	77	77	88	66	28	3	10	4	1.4	1.66	1.6
Neuro WD	F	22	47	10	1	41	18	8	412	167	119	112	70	88	55	100	66	55	55	32	6	3	4	1.2	2.01	1.6
Neuro WD	M	16	53	18	1	38	14	6	451	160	14	118	50	78	0	78	88	22	33	31	4	8	2	2.8	3.4	2.6
Neuro WD	M	17	22	10	3	32	20	10	383	149	52	104	50	88.89	44.44	66.67	66.67	33.33	0	26	8	8	3	2	3.1	2.2
Neuro WD	F	14	17	10	1	31	19	10	516	201	38	100	66	100	44	55	77	66	55	29	8	5	3	1.8	1	3.68
Neuro WD	M	21	27	12	1	-	20	10	397	150	46	112	63	89	55	89	67	55	22	24	13	7	1	1.4	2	1.2
Neuro WD	F	16	19	12	0	35	20	10	482	190	27	104	66	88	33	77	88	66	44	35	1	3	6	1.2	2.7	1.6
		19.3	33.2	12.3	1.1	33.6667	18.6	9	417.2	166	42.4	109.3	66	88.589	51.744	78.467	77.167	55.033	41.8	29.8	6.2	5.9	3.1	1.82	2.373	2.152
		3.49762	12.7262	2.40601	0.737865	6.48074	1.95505	1.49071	50.5894	19.6638	30.119	7.40945	9.98888	9.26357	23.7756	12.3116	10.1786	18.6535	23.0738	3.19026	3.3928	2.33095	1.72884	0.561348	0.991296	0.745666
		19.5	32.5	12	1	35	19.5	10	402.5	162	36	112	66	88.445	55	77	77	55	44	30.5	6.5	5.5	3.5	1.7	2.355	2.06
FORM	SEX	AGE AT ONSET	AGE AT TIME OF THE STUDY	EDUCATION LEVEL	RANKIN SCORE	TOTAL RECALL SCORE -Word list WMS III	POSITION DISCRIMINATION - VOSP	NUMBER LOCATION - VOSP	GZ Score - D2	KL Score - D2	Response time A-B - TMT	FNART	TOTAL SCORE - TREF	JOY	ANGER	SADNESS	FEAR	DISGUST	CONTEMPT	TOTAL SCORE - MASC	EXC TOM	LESS TOM	NO TOM	HOSTILITY BIAS - AIHQ	ATTRIBUTION OF RESPONSABILITY - AIHQ	AGRESSION BIAS - AIHQ
CTLE	F		46	14									72	55	100	78	78	78	44	31	9	2	3	1.2	2.33	1.6
CTLE	F		31	18									76	78	78	78	100	55	67	31	10	2	2	2.4	3.8	1.4
CTLE	F		45	11									65	67	67	78	100	56	22	32	5	6	2	2	2.3	1.4
CTLE	M		25	14									63	89	56	89	67	33	44	33	7	3	2	1.4	2.8	1
CTLE	M		25	15									70	100	67	89	89	67	11	38	2	3	2	1.4	3.1	1.2
CTLE	M		20	12									63	89	78	44	89	67	11	33	8	3	1	1.2	2.3	1.2
CTLE	F		32	12									72	100	78	55	78	67	55	33	5	5	2	1.2	2.3	1.2
CTLE	F		26	13									78	100	67	78	89	78	55	36	6	3	0	1.6	2.6	1.4
CTLE	F		20	13									83	100	78	78	89	78	78	33	5	2	5	1	2.4	1.4
CTLE	F		20	13									76	78	78	67	89	67	78	35	3	6	1	1.2	1.7	1.4
CTLE	F		30	12									62.96	100	55	66	66	55.56	33.33	30	5	8	2	1	1.7	1.2
CTLE	M		22	12									77.78	100	77.78	100	88.89	66.67	33.33	29	4	10	2	1.2	2.4	1.2
CTLE	F		39	14									83	100	88	100	88	77	44	30	6	6	3	1.8	2	1.4
CTLE	F		33	15									74	88	88	77	77	66	44	31	8	5	1	2.8	2	2.4
CTLE	M		25	15									75	88	77	66	88	66	66	34	3	5	3	1.6	2.1	1
CTLE	F		18	12									83	100	88	88	77	66	77	32	3	8	2	2	2.6	1.8
CTLE	F		20	14									87	100	88	100	100	66	66	38	1	6	0	2.8	2.8	2.8
CTLE	F		32	12									67	78	57	67	78	67	56	33	6	6	0	1	2.4	1.4
CTLE	M		48	17									64	88	66	66	66	66	33	30	7	7	1	1.2	2.2	1
CTLE	F		32	16									78	100	78	56	100	67	67	39	2	4	0	1.2	2.4	1.6
			29.45	13.7									73.487	89.9	75.489	76	84.8445	65.4615	49.233	33.05	5.25	5	1.7	1.56	2.4115	1.45
			9.17935	1.8666									7.53904	12.9773	11.9647	15.4885	11.0826	10.1894	20.8705	2.87411	2.46822	2.24781	1.26074	0.567914	0.476404	0.448975
			28	13.5									74.5	94.5	78	78	88.445	66.835	49.5	33	5	5	2	1.3	2.365	1.4

## Sheet: demographic stats
Education level				Age				Age at onset
Student test				Student test				Student test
Neuro vs non neuro				Neuro vs non neuro				Neuro vs non neuro
variable : Education level				variable : age				Variable : age at onset
p value : 0.3039				p value :0.1464				p value : 0.0002
Degree of freedom : 16.927				Degree of freedom : 12.645				Degree of freedom : 15.037
								Confidence intervalle : 95%
Student test				Student test
neuro vs ctrl				neuro vs ctrl
variable : Education level				variable : age				Mean Neuro		19.3
p value : 0.1280				p value : 0.4205				Mean non neuro		10.4444
Degree of freedom : 14.605				Degree of freedom : 13.847
Student test				Student test
non neuro vs ctrl				non neuro vs ctrl
variable : Education level				variable : age
p value : 0.7741				p value : 0.2728
Degree of freedom : 12.977				Degree of freedom : 24.129
Student test				Student test
Patients vs ctrl				Patients vs ctrl
variable : Education level				variable : age
p value : 0.2728				p value : 0.8750
Degree of freedom : 24.1298				Degree of freedom : 35.925
Mean Neuro		12.3		Mean Neuro		33.2
Mean non neuro		13.4444		Mean non neuro		26.3333
Mean ctrl		13.7		Mean ctrl		29.45
Mean patients		12.8421		Mean patients		29.9474

## Sheet: Neuropsychological stats
	Comparison neurocognitive tests
Test U				Test U
Neuro vs non neuro				Neuro vs non neuro
variable : word list				variable : KL score - D2
p value : 0.2421				p value : 0.1649
Test U				Test U
Neuro vs non neuro				Neuro vs non neuro
variable : position discrimination				variable : response time A-B TMT
p value : 0.1300				p value : 0.0657
Test U				Test U
Neuro vs non neuro				Neuro vs non neuro
variable : number location				variable : FNART
p value : 0.1400				p value : 0.80548
Test U
Neuro vs non neuro
variable : Gz score - D2
p value : 0.1333

## Sheet: TREF
	Total				Joy			Anger			Sadness			Fear			Disgust			Contempt
Test Kruskall-Wallis				Test Kruskall-Wallis			Test Kruskall-Wallis			Test Kruskall-Wallis			Test Kruskall-Wallis			Test Kruskall-Wallis			Test Kruskall-Wallis
neuro vs non neuro vs ctrl				neuro vs non neuro vs ctrl			neuro vs non neuro vs ctrl			neuro vs non neuro vs ctrl			neuro vs non neuro vs ctrl			neuro vs non neuro vs ctrl			neuro vs non neuro vs ctrl
variable : Total score TREF				variable : joy			variable : anger			variable : sadness			variable : fear			variable : disgust			variable : comtempt
p value : 0.12686				p value : 0.7485			p value : 0.0026			p value : 0.4509			p value : 0.03180			p value : 0.0504			p value : 0.332
Test U							Test U						Test U			Test U
neuro vs non neuro							neuro vs non neuro						neuro vs non neuro			neuro vs non neuro
variable : Total score TREF							variable : anger						variable : fear			variable : disgust
p value : 0.0777							p value : 0.3224						p value : 0.0180			p value : 0.0690
Test U							Test U						Test U			Test U
non neuro vs ctrl							non neuro vs ctrl						non neuro vs ctrl			non neuro vs ctrl
variable : Total score TREF							variable : anger						variable : fear			variable : disgust
p value : 0.9058							p value : 0.0297						p value : 0.594			p value : 0.6804
Test U							Test U						Test U			Test U
neuro vs ctrl							neuro vs ctrl						neuro vs ctrl			neuro vs ctrl
variable : Total score TREF							variable : anger						variable : fear			variable : disgust
p value : 0.0737							p value : 0.0015						p value : 0.0291			p value : 0.0166

## Sheet: MASC
Test Kruskall-Wallis				Test Kruskall-Wallis			Test Kruskall-Wallis			Test Kruskall-Wallis
neuro vs non neuro vs ctrl				neuro vs non neuro vs ctrl			neuro vs non neuro vs ctrl			neuro vs non neuro vs ctrl
variable : total MASC				variable : exc			variable : less			variable : no-ToM
p value : 0.0192				p value : 0.5605			p value : 0.5507			p value : 0.0346
Test U										Test U
neuro vs non neuro										neuro vs non neuro
variable : total MASC										variable : no-ToM
p value : 0.0193										p value : 0.0287
Test U										Test U
non neuro vs ctrl										non neuro vs ctrl
variable : total MASC										variable : no-ToM
p value : 0.380										p value : 0.7829
Test U										Test U
neuro vs ctrl										neuro vs ctrl
variable : total MASC										variable : no-ToM
p value : 0.0167										p value : 0.0231

## Sheet: AIHQ
Test Kruskall-Wallis				Test Kruskall-Wallis				Test Kruskall-Wallis
neuro vs non neuro vs ctrl				neuro vs non neuro vs ctrl				neuro vs non neuro vs ctrl
variable : hostility				variable : attribution of responsability				variable : agression
p value : 0.1664				p value : 0.9520				p value : 0.0064
								Test U
								neuro vs non neuro
								variable : agression
								p value : 0.6206
								Test U
								non neuro vs ctrl
								variable : agression
								p value : 0.0409
								Test U
								neuro vs ctrl
								variable : agression
								p value : 0.0032

## Sheet: Addictional analysis - drugs
With or Whitout drugs	TOTAL SCORE - TREF	TOTAL SCORE - MASC	HOSTILITY BIAS - AIHQ	ATTRIBUTION OF RESPONSABILITY - AIHQ	AGRESSION BIAS - AIHQ
Without	81	32	2.4	3.86	2.2
Without	66	30	1.6	1	1.92
Without	76	28	1.4	1.66	1.6
Without	70	32	1.2	2.01	1.6
Without	50	31	2.8	3.4	2.6
Without	66	29	1.8	1	3.68
Without	66	35	1.2	2.7	1.6
MOY	67.8571	31	1.77143	2.23286	2.17143
DS	9.77119	2.3094	0.615668	1.12884	0.764099
with	72	31	2.4	3	2.92
with	50	26	2	3.1	2.2
with	63	24	1.4	2	1.2
MOY	61.6667	27	1.93333	2.7	2.10667
DS	11.0604	3.60555	0.503322	0.608276	0.86379
	Mann-Whitney U Test (Spreadsheet1)_x000D_ By variable Drugs_x000D_ Marked tests are significant at p <,05000
		Rank Sum	Rank Sum	U	Z	p-level	Z	p-level	Valid N	Valid N	2*1sided
	TREF total	42.5	12.5	6.5	0.911685	0.361935	0.92582	0.35454	7	3	0.383333
	MASC total	45.5	9.5	3.5	1.59545	0.110613	1.60521	0.108449	7	3	0.116667
	HB	36	19	8	-0.569803	0.568812	-0.575055	0.565255	7	3	0.666667
	Attr resp	36	19	8	-0.569803	0.568812	-0.571537	0.567636	7	3	0.666667
	AB	38.5	16.5	10.5	0	1	0	1	7	3	1

## Sheet: Additional analysis  transplant
FORM	TOTAL RECALL SCORE -Word list WMS III	POSITION DISCRIMINATION - VOSP	NUMBER LOCATION - VOSP	GZ Score - D2	KL Score - D2	Response time A-B - TMT	TOTAL SCORE - TREF	TOTAL SCORE - MASC	HOSTILITY BIAS - AIHQ	ATTRIBUTION OF RESPONSABILITY - AIHQ	AGRESSION BIAS - AIHQ
Non Neuro WD	38	20	10	522	202	20	72	30	1.4	2.39	1.6
Non Neuro WD	-	19	10	624	275	20	69	39	1.4	2.13	1.4
Non Neuro WD	39	20	10	515	170	9	76	35	2.8	2.8	2.8
Non Neuro WD	-	20	10	530	210	25	67	36	1.8	4	2.6
Non Neuro WD	40	20	10	342	147	21	79	35	2.6	3.46	1.6
Non Neuro WD	30	20	10	452	184	25	85	34	1.4	1.9	1.4
MOY	36.75	19.8333	10	497.5	198	20	74.6667	34.8333	1.9	2.78	1.9
DS	3.96074	0.372678	0	85.8443	40.1456	5.35413	6.12826	2.67187	0.585947	0.741642	0.574456
Neuro WD	24	17	10	396	164	52	72	31	2.4	3	2.92
Neuro WD	41	20	10	408	184	16	81	32	2.4	3.86	2.2
Neuro WD	37	18	9	367	141	34	66	30	1.6	1	1.92
Neuro WD	24	20	7	360	154	26	76	28	1.4	1.66	1.6
Neuro WD	41	18	8	412	167	119	70	32	1.2	2.01	1.6
Neuro WD	38	14	6	451	160	14	50	31	2.8	3.4	2.6
Neuro WD	31	19	10	516	201	38	66	29	1.8	1	3.68
MOY	33.7143	18	8.57143	415.714	167.286	42.7143	68.7143	30.4286	1.94286	2.27571	2.36
DS	7.43223	2.08167	1.61835	53.6057	19.7797	36.105	9.84402	1.51186	0.596817	1.15493	0.762452
	Mann-Whitney U Test (Spreadsheet1)_x000D_ By variable Form_x000D_ Marked tests are significant at p <,05000
		Rank Sum	Rank Sum	U	Z	p-level	Z	p-level	Valid N	Valid N	2*1sided
	Word list	26.5	39.5	11.5	0.472456	0.636602	0.47571	0.634281	4	7	0.648485
	Pos discrim	55.5	35.5	7.5	1.92857	0.053785	2.10342	0.03543	6	7	0.0512821
	Nb location	54	37	9	1.71429	0.0864773	2.09382	0.036277	6	7	0.101399
	GZ	54	37	9	1.71429	0.0864773	1.71429	0.0864773	6	7	0.101399
	KL	53.5	37.5	9.5	1.64286	0.100413	1.64512	0.0999464	6	7	0.101399
	TMT	31	60	10	-1.57143	0.116084	-1.57576	0.115081	6	7	0.137529
	TREF total	50	41	13	1.14286	0.253099	1.1476	0.251136	6	7	0.294872
	MASC total	58.5	32.5	4.5	2.35714	0.0184168	2.3702	0.017779	6	7	0.013986
	HB	41.5	49.5	20.5	-0.0714286	0.943057	-0.0727393	0.942014	6	7	0.945221
	Attr Resp	49	42	14	1	0.317311	1.00138	0.316646	6	7	0.365967
	AB	32.5	58.5	11.5	-1.35714	0.174737	-1.38008	0.167562	6	7	0.180653
